# Supplementary material for: Association of Atrial Fibrillation with Incident Probable Dementia and Cognitive Impairment in the Systolic Blood Pressure Intervention Trial (SPRINT)
Source: J Clin Med. 2025 Jul 7;14(13):4791. doi: 10.3390/jcm14134791 (PMC12250728; doi:10.3390/jcm14134791)
Supplement: Supplementary file 1 [file jcm-14-04791-s001.zip]

Archive with 1 entries (1 files):
- jcm-3700614-supplementary.pdf
